# Supplementary material for: Guard dog behaviour (Canis lupus familiaris) towards various animal species and humans on farms in Germany
Source: PLoS One. 2025 Nov 25;20(11):e0337432. doi: 10.1371/journal.pone.0337432 (PMC12646397; doi:10.1371/journal.pone.0337432)
Supplement: S1 Table — (XLSX) [file pone.0337432.s001.xlsx]

## Sheet: Tabelle1
S1 Table. Field observation data.
Guard dog behaviour towards various animal species, and towards internal and external persons, on farms in Germany
Konstanze Krueger*, Kimberly Scarlet Camenzind, Aida Kumpf, Kate Farmer, Maren Bernau
* Corresponding author: Konstanze Krueger, Email: Konstanze.krueger@hfwu.de
guard dog number	guard dog ID	sex dogs	intact - castrated	age status dog	breed dog	size guard dog group	farm number	socialisation	observation duration	observation direct or camera	animal species guarded	number animals guarded	location permanent - changing	size guarded area in m²	proximity (NNA) frequency contact	proximity (NNA) frequency contact/h	proximity (NNA) frequency in body length	proximity (NNA) frequency in body length/h	proximity (NNA) frequency in 1-3 body length	proximity (NNA) frequency in 1-3 body length/h	behaviour category friendly - attentive	behaviour category friendly - attentive/h	behaviour category friendly -own species	behaviour category friendly -own species/h	behaviour category friendly- guarded species	behaviour category friendly- guarded species/h	behaviour category friendly - others	behaviour category friendly - others/h	behaviour category neutral relaxed	behaviour category neutral relaxed/h	behaviour category neutral - own species	behaviour category neutral - own species/h	behaviour category neutral - guarded species	behaviour category neutral - guarded species/h	behaviour category neutral - others	behaviour category neutral - others/h	behaviour category anxious	behaviour category anxious/h	behaviour category anxious - own species	behaviour category anxious - own species/h	behaviour category anxious - guarded species	behaviour category anxious - guarded species/h	behaviour category anxious - others	behaviour category anxious - others/h	behaviour category dominant agressive	behaviour category dominant agressive/h	behaviour category dominant - own species	behaviour category dominant - own species/h	behaviour category dominant - guarded species
9	Alenya	female	intact	mature	Great Pyrenees	12	4	Guard dogs arrived at the farm as puppies and were then socialised to other animals and humans	10,5h	direct	horses	2	changing	500	0	0	2	0.5	0	0	91	22.75	15	3.75	13	3.25	45	11.25	50	12.5	40	10	4	1	0	0	10	2.5	1	0.25	9	2.25	0	0	95	23.75	4	1	4
10	Ice	female	intact	young	Great Pyrenees	12	4	Guard dogs arrived at the farm as puppies and were then socialised to other animals and humans	10,5h	direct	horses	2	changing	500	0	0	6	1.5	0	0	37	9.25	34	8.5	3	0.75	0	0	54	13.5	48	12	2	0.5	0	0	6	1.5	2	0.5	4	1	0	0	16	4	3	0.75	3
11	Snow	female	intact	young	Great Pyrenees	12	4	Guard dogs arrived at the farm as puppies and were then socialised to other animals and humans	10,5h	direct	horses	2	changing	500	0	0	5	1.25	0	0	28	7	23	5.75	0	0	1	0.25	53	13.25	50	12.5	2	0.5	0	0	0	0	0	0	0	0	0	0	7	1.75	1	0.25	0
12	Delphine	female	castration	mature	Great Pyrenees	12	4	Guard dogs arrived at the farm as puppies and were then socialised to other animals and humans	10,5h	direct	horses	2	changing	500	0	0	5	1.25	0	0	48	12	13	3.25	12	3	19	4.75	52	13	46	11.5	2	0.5	0	0	18	4.5	1	0.25	17	4.25	0	0	34	8.5	3	0.75	0
13	Elmo	male	intact	young	Great Pyrenees	12	4	Guard dogs arrived at the farm as puppies and were then socialised to other animals and humans	10,5h	direct	horses	2	changing	500	0	0	6	1.5	0	0	26	6.5	19	4.75	3	0.75	3	0.75	52	13	48	12	2	0.5	0	0	10	2.5	6	1.5	4	1	0	0	5	1.25	2	0.5	1
14	Emile	male	intact	young	Great Pyrenees	12	4	Guard dogs arrived at the farm as puppies and were then socialised to other animals and humans	10,5h	direct	horses	2	changing	500	0	0	0	0	0	0	4	1	3	0.75	0	0	1	0.25	3	0.75	3	0.75	0	0	0	0	1	0.25	1	0.25	0	0	0	0	8	2	6	1.5	0
3	Bonnie	female	castration	mature	Great Pyrenees	2	2	Guard dogs arrived at the farm as puppies and were then socialised to other animals and humans	10h	direct	horses	5	permanent	1000	0	0	0	0	3	1.5	7	3.5	5	2.5	1	0.5	1	0.5	27	13.5	5	2.5	0	0	1	0.5	1	0.5	1	0.5	0	0	0	0	22	11	1	0.5	0
4	Clyde	male	intact	mature	Great Pyrenees	2	2	Guard dogs arrived at the farm as puppies and were then socialised to other animals and humans	10h	direct	horses	5	permanent	1000	0	0	0	0	3	1.5	11	5.5	5	2.5		0	2	1	25	12.5	4	2	0	0	0	0	2	1	2	1	0	0	0	0	33	16.5	2	1	0
1	Betty	female	castration	mature	Kangal	2	1	Guard dogs arrived as mature animals and were socialised to other animals and humans thereafter	7h	direct	horses	6	permanent	2000	0	0	0	0	0	0	4	4	2	2	0	0	2	2	7	7	1	1	2	2	4	4	0	0	0	0	0	0	0	0	0	0	0	0	0
2	Pfoti	female	castration	mature	Kangal	2	1	Guard dogs arrived as mature animals and were socialised to other animals and humans thereafter	7h	direct	horses	6	permanent	2000	0	0	0	0	0	0	5	5	2	2	0	0	3	3	6	6	3	3	0	0	3	3	0	0	0	0	0	0	0	0	0	0	0	0	0
5	HSH1	male	castration	mature	Sarplaninac	2	3	Guard dogs arrived as mature animals and were socialised to other animals and humans thereafter	122 days - 1 picture /h = 513 pictures	camera	goats	15	changing	2228	17	5.66667	65	21.6667	111	37	18	6	NA	NA	NA	NA	NA	NA	261	87	NA	NA	NA	NA	NA	NA	24	8	NA	NA	NA	NA	NA	NA	63	21	NA	NA	NA
6	HSH2	female	intact	mature	Sarplaninac	2	3	Guard dogs arrived as mature animals and were socialised to other animals and humans thereafter	122 days - 1 picture /h = 513 pictures	camera	goats	15	changing	2228	24	8	43	14.3333	101	33.6667	8	2.66667	NA	NA	NA	NA	NA	NA	213	71	NA	NA	NA	NA	NA	NA	18	6	NA	NA	NA	NA	NA	NA	36	12	NA	NA	NA
7	HSH3	female	castration	mature	Sarplaninac	3	3	Guard dogs arrived as mature animals and were socialised to other animals and humans thereafter	110 days - 1 picture / h = 239 pictures	camera	goats	70	changing	6444	2	0.666667	22	7.33333	26	8.66667	4	1.33333	NA	NA	NA	NA	NA	NA	66	22	NA	NA	NA	NA	NA	NA	8	2.66667	NA	NA	NA	NA	NA	NA	0	0	NA	NA	NA
8	HSH4	male	intact	mature	Sarplaninac	3	3	Guard dogs arrived as mature animals and were socialised to other animals and humans thereafter	110 days - 1 picture / h = 239 pictures	camera	goats	70	changing	6444	3	1	22	7.33333	35	11.6667	13	4.33333	NA	NA	NA	NA	NA	NA	93	31	NA	NA	NA	NA	NA	NA	3	1	NA	NA	NA	NA	NA	NA	11	3.66667	NA	NA	NA
15	Mila	female	intact	mature	Owtscharkar	5	5	Guard dogs arrived at the farm as puppies and were then socialised to other animals and humans	22h	direct	horses	12	permanent	16000	0	0	5	1	3	0.6	3	0.6	0	0	0	0	1	0.2	0	0	0	0	0	0	0	0	0	0	0	0	0	0	0	0	4	0.8	0	0	2
16	Spikey	male	intact	young	Owtscharkar- Kangal Mix	5	5	Guard dogs arrived at the farm as puppies and were then socialised to other animals and humans	22h	direct	horses	12	permanent	16000	0	0	5	1	8	1.6	35	7	8	1.6	5	1	5	1	12	2.4	0	0	0	0	0	0	2	0.4	1	0.2	0	0	1	0.2	15	3	1	0.2	3
17	Urs	male	intact	young	Owtscharkar- Kangal Mix	5	5	Guard dogs arrived at the farm as puppies and were then socialised to other animals and humans	22h	direct	horses	12	permanent	16000	1	0.2	6	1.2	4	0.8	30	6	6	1.2	5	1	5	1	14	2.8	0	0	0	0	0	0	5	1	0	0	5	1	0	0	17	3.4	0	0	6
18	Malin	female	intact	young	Owtscharkar- Kangal Mix	5	5	Guard dogs arrived at the farm as puppies and were then socialised to other animals and humans	22h	direct	horses	12	permanent	16000	1	0.2	2	0.4	0	0	22	4.4	4	0.8	2	0.4	4	0.8	12	2.4	1	0.2	0	0	0	0	0	0	0	0	0	0	0	0	29	5.8	2	0.4	11
19	Anouk	female	intact	young	Owtscharkar- Kangal Mix	5	5	Guard dogs arrived at the farm as puppies and were then socialised to other animals and humans	22h	direct	horses	12	permanent	16000	0	0	0	0	0	0	11	2.2	3	0.6	0	0	1	0.2	13	2.6	1	0.2	0	0	0	0	2	0.4	1	0.2	0	0	1	0.2	10	2	0	0	2
[truncated: 3 more columns]
