# Supplementary material for: Guard dog behaviour (Canis lupus familiaris) towards various animal species and humans on farms in Germany
Source: PLoS One. 2025 Nov 25;20(11):e0337432. doi: 10.1371/journal.pone.0337432 (PMC12646397; doi:10.1371/journal.pone.0337432)
Supplement: S2 Table — (XLSX) [file pone.0337432.s002.xlsx]

## Sheet: Tabelle1
S2 Table. Protocol data.
Guard dog behaviour towards various animal species, and towards internal and external persons, on farms in Germany
Konstanze Krueger*, Kimberly Scarlet Camenzind, Aida Kumpf, Kate Farmer, Maren Bernau
* Corresponding author: Konstanze Krueger, Email: Konstanze.krueger@hfwu.de
protocol	farm	county	observer	number guard dogs	guard dog breeds	sex guard dogs	age group guard dogs	guarding tasks	change of tasks	guard dog was bought for wolf protection?	how long does the dogs owner keep guard dogs?	Wich animals were kept at the farm im which numbers?	number of species at farm	number of animals at farm	groups of animals protected by the guard dog	horses	sheep	poultry	goats	cows	reaction of dogs towards external dogs	reaction of guard dogs towards unknown person in the absence of the owner	reaction of guard dogs towards unknown person in the presence of the owner	reaction of guard dogs towards farm animals	reaction of guard dogs towards owner	reaction of guard dogs towards known person in the absence of the owner	reaction of guard dogs towards known person in the presence of the owner	location of guard dogs	guard dogs run away	guard dogs present when rater arrives	socialisation guard dogs
01 bis 03	1	Bavaria	1	2	Kangal	female	old	livestock groups, the farm	no	yes	1-5 years	20 sheep, 40 horses	3	164	2	1	1				friendly-attentive	friendly-attentive	friendly-attentive	NA	friendly-attentive	NA	NA	on farm, in the house	no	no, came when owner welcomed rater	Guard dogs arrived as mature animals and were socialised to other animals and humans thereafter
04 bis 06	2	Rhineland-Palatinate	2	2	Great Pyrenees	female neutered, male intact	young	the farm	no	no	1-5 years	5 horses	2	7	1	1					dominant-aggressive	dominant-aggressive	friendly-attentive	neutral - relaxed	friendly-attentive	friendly-attentive	friendly-attentive	fenced area with livestock, on farm at fenced area	rarely	yes	Guard dogs arrived at the farm as puppies and were then socialised to other animals and humans
07 bis 09	3	Baden-Württemberg	3	5	Sarplaninac	male and femal, both intact and neutered	mature	livestock groups, the farm	rarely	yes	1-5 years	65-75 goats, 7 horses, 2 donkeys	4	111	2				1		dominant-aggressive	dominant-aggressive	friendly-attentive	neutral - relaxed	friendly-attentive	neutral - relaxed	anxious	fenced area with livestock, on farm at fenced area	no	yes	Guard dogs arrived as mature animals and were socialised to other animals and humans thereafter
10 bis 13	4	Bavaria	4	7	Great Pyrenees	male and femal, both intact and neutered	all ages	livestock groups, the farm, the house	frequently	NA	NA	NA sheep, NA goats, 2 horses, NA cattle, NA poultry	5	10	4	1	1		1	1	NA	dominant-aggressive	anxious	neutral - relaxed	friendly-attentive	friendly-attentive	friendly-attentive	fenced area with livestock, on farm, on farm at fenced area, in the house	frequently	yes	Guard dogs arrived at the farm as puppies and were then socialised to other animals and humans
14 bis 15	5	Lower Saxony	5	6	Kangal; Kaukasian Owtscharka	male and female intact	young	livestock groups, the farm	frequently	yes	NA	20 horses, 1 donkey, NA cattle, NA pigs	5	32	2	1				1	NA	dominant-aggressive	friendly-attentive	anxious	friendly-attentive	dominant-aggressive	anxious	on farm, fenced area	no	yes	Guard dogs arrived at the farm as puppies and were then socialised to other animals and humans
16	6	North Rhine-Westphalia	6	4	Sarplaninac	male and female intact	mature	livestock groups	no	yes	6-10 years	3 horses	1	3	1	1					dominant-aggressive	anxious	anxious	anxious	friendly-attentive	friendly-attentive	friendly-attentive	fenced area with livestock, on farm at fenced area	rarely	yes	Guard dogs arrived as mature animals and were socialised to humans thereafter
17	7	Bavaria	7	6	Kangal; Kaukasian Owtscharka	male and female intact, male neutered	mature	livestock groups	no	yes	6-10 years	1600 sheep, 100 goats	3	1702	1		1	1			anxious	dominant-aggressive	anxious	friendly-attentive	friendly-attentive	dominant-aggressive	dominant-aggressive	fenced area with livestock, on farm at fenced area	rarely	yes	Guard dogs arrived at the farm as puppies and were then socialised to other animals and humans
18	8	Hessen	8	2	Great Pyrenees	female intact	mature	livestock groups	no	no	6-10 years	6000 poultry	1	6000	1			1			NA	dominant-aggressive	neutral - relaxed	friendly-attentive	friendly-attentive	NA	NA	fenced area with livestock	NA	yes	Guard dogs arrived as mature animals and were socialised to humans thereafter
19	9	Hessen	8	7	Great Pyrenees	male and femal, both intact and neutered	all ages	livestock groups	no	yes	> 10 years	150 sheep	1	150	1		1				dominant-aggressive	anxious	neutral - relaxed	NA	friendly-attentive	anxious	friendly-attentive	fenced area with livestock	no	yes	Guard dogs arrived as mature animals and were socialised to humans thereafter
20	10	Hessen	8	4	Kangal	male and female intact	mature	livestock groups	no	yes	1-5 years	50 sheep, 20 goats	2	70	2		1		1		dominant-aggressive	dominant-aggressive	neutral - relaxed	NA	friendly-attentive	anxious	neutral - relaxed	fenced area with livestock	NA	yes	Guard dogs arrived as mature animals and were socialised to humans thereafter
21	11	Bavaria	9	6	Great Pyrenees	female intact, male neutered	mature	livestock groups	no	yes	6-10 years	50 cattle	1	50	1					1	dominant-aggressive	anxious	friendly-attentive	neutral - relaxed	friendly-attentive	NA	NA	fenced area with livestock	no		Guard dogs arrived as puppies and were then socialised only to other animals
22	12	Bavaria	9	4	Mastino Español	female intact, male neutered	mature	livestock groups	no	yes	6-10 years	150 sheep, 10 goats	3	162	1		1		1		dominant-aggressive	dominant-aggressive	neutral - relaxed	neutral - relaxed	neutral - relaxed	NA	neutral - relaxed	fenced area with livestock	rarely	not at all	Guard dogs arrived as puppies and were then socialised only to other animals
23	13	Bavaria	9	7	Great Pyrenees	male and female intact, male neutered	mature	livestock groups	no	yes	6-10 years	800 sheep, 20 goats	4	823	1		1		1		dominant-aggressive	anxious	friendly-attentive	friendly-attentive	friendly-attentive	friendly-attentive	friendly-attentive	fenced area with livestock	rarely	yes	Guard dogs arrived as puppies and were then socialised only to other animals
24	14	Bavaria	9	6	Kaukasian Owtscharka	female intact, male neutered	mature	livestock groups, the farm	no	yes	6-10 years	400 sheep, 100 goats	3	503	1		1		1		NA	dominant-aggressive	friendly-attentive	dominant-aggressive	friendly-attentive	friendly-attentive	friendly-attentive	fenced area with livestock, on farm at fenced area	rarely	yes	Guard dogs arrived at the farm as puppies and were then socialised to other animals and humans
25	15	Bavaria	9	2	Maremmano Abruzzese	male and female intact	mature	livestock groups	no	yes	6-10 years	400 sheep	2	403	1		1				anxious	dominant-aggressive	neutral - relaxed	friendly-attentive	friendly-attentive	neutral - relaxed	friendly-attentive	fenced area with livestock	rarely	yes	Guard dogs arrived as puppies and were then socialised only to other animals
26	16	Bavaria	9	4	Great Pyrenees	male intact	young	livestock groups	no	yes	< 1 year	5 sheep, 16 horses, 30 cattle	5	59	2	1				1	friendly-attentive	dominant-aggressive	friendly-attentive	friendly-attentive	friendly-attentive	friendly-attentive	friendly-attentive	fenced area with livestock	no	no, came within minutes	Guard dogs arrived as mature animals and were socialised to other animals thereafter
27	17	Saxony	10	7	Kangal; Kaukasian Owtscharka; Mastino Español; Mix	male and female intact	all ages	livestock groups	rarely	yes	6-10 years	600 sheep, 150 goats, 10 horses, 1 donkey, NA cattle	6	765	5	1	1		1	1	dominant-aggressive	anxious	neutral - relaxed	NA	friendly-attentive	NA	NA	fenced area with livestock, on farm at fenced area	no	yes	Guard dogs arrived as puppies and were then socialised only to other animals
28	18	Baden-Württemberg	11	4	Great Pyrenees	male and female intact	mature	livestock groups	no	yes	6-10 years	950 sheep	1	950	2		1				anxious	dominant-aggressive	friendly-attentive	neutral - relaxed	friendly-attentive	friendly-attentive	friendly-attentive	fenced area with livestock	no		Guard dogs arrived at the farm as puppies and were then socialised to other animals and humans
29	19		11	2	Great Pyrenees	male intact	young	livestock groups	no	no	< 1 year	800 poultry	1	800	1			1			NA	anxious	neutral - relaxed	NA	neutral - relaxed	anxious	anxious	fenced area with livestock	rarely	not at all	Guard dogs arrived as mature animals and were socialised to humans thereafter
30	20	North Rhine-Westphalia	11	2	Great Pyrenees	female intact	young	livestock groups	no	yes	1-5 years	250 sheep	1	250	1		1				anxious	anxious	neutral - relaxed	NA	friendly-attentive	NA	NA	fenced area with livestock	NA	yes	Guard dogs arrived as mature animals and were socialised to other animals and humans thereafter
31	21	North Rhine-Westphalia	11	4	mix - breed unclear	male and female intact	young	livestock groups, the farm	no	yes	1-5 years	3 horses	1	3	1	1					NA	dominant-aggressive	neutral - relaxed	NA	friendly-attentive	NA	NA	fenced area with livestock, on farm at fenced area	no	yes	Guard dogs arrived as puppies and were then socialised only to other animals
32	22	Rhineland-Palatinate	11	5	Great Pyrenees	male and female intact	all ages	livestock groups	NA	yes	1-5 years	250 sheep	1	250	2		1				NA	anxious	friendly-attentive	NA	friendly-attentive	NA	NA	fenced area with livestock	NA	yes	Guard dogs arrived at the farm as puppies and were then socialised to other animals and humans
33	23	Mecklenburg-West Pomerania	12	6	Kangal; Great Pyrenees	male and femal, both intact and neutered	all ages	livestock groups, the farm	frequently	yes	> 10 years	2350 sheep, 150 goats, 4 horses, 4 donkeys	4	2508	3	1	1		1		dominant-aggressive	dominant-aggressive	anxious	neutral - relaxed	friendly-attentive	neutral - relaxed	neutral - relaxed	fenced area with livestock, on farm, on farm at fenced area	no	yes	Guard dogs arrived as puppies and were then socialised only to other animals
34	24	Hamburg	12	5	Sarplaninac	male and female intact, male neutered	young	livestock groups	no	yes	1-5 years	1300 sheep, 6 donkeys 6, 1200 poultry	4	2506	3		1	1			dominant-aggressive	anxious	anxious	neutral - relaxed	neutral - relaxed	neutral - relaxed	neutral - relaxed	fenced area with livestock, on farm at fenced area	no	yes	Guard dogs arrived as puppies and were then socialised only to other animals
35	25	Schleswig Holstein	12	4	Great Pyrenees	male and female intact, female neutered	all ages	livestock groups	no	yes	6-10 years	NA cattle	1	NA	1					1	NA	NA	friendly-attentive	NA	friendly-attentive	NA	NA	fenced area with livestock	rarely		Guard dogs arrived at the farm as puppies and were then socialised to other animals and humans
